# Supplementary material for: Visualization of the Crossroads between a Nascent Infection Thread and the First Cell Division Event in Phaseolus vulgaris Nodulation
Source: Int J Mol Sci. 2022 May 9;23(9):5267. doi: 10.3390/ijms23095267 (PMC9105610; doi:10.3390/ijms23095267)
Supplement: Supplementary file 1 [file ijms-23-05267-s001.zip]

Archive with 1 entries (1 files):
- ijms-1672644-supplementary.pdf
